# Supplementary material for: Endometrial polyps are non-neoplastic but harbor epithelial mutations in endometrial cancer drivers at low allelic frequencies
Source: Mod Pathol. 2022 Jul 7;35(11):1702–12. doi: 10.1038/s41379-022-01124-5 (PMC9596374; doi:10.1038/s41379-022-01124-5)
Supplement: Supplementary file 3 — Supplementary Table S2 [file 41379_2022_1124_MOESM3_ESM.xlsx]

## Sheet: Table S2
	Age	Diagnoses at hysterectomy	EMP size (cm)	Point mutations (definitive drivers in red)		bold=germline driver					Gene Fusions
EMP1	58	Thickened endometrium	5	DDX5 p.Thr176Ala	TFEB p.Glu358Gln
EMP2	61	AUB; h/o tamoxifen for ductal carcinoma-in-situ	5.5	ALDOC p.Gln307*	CAD p.Arg287His	FGFR2 p.Tyr375Cys*	FLT4 p.Glu1084Gly	PIK3CA p.Arg108His
EMP3	58	Thickened endometrium	5.5	ARID1A p.Gly1158fs	BCOR p.Arg1513*	FLNC p.Pro1234Ser	MADD p.Arg1109Gly	PIK3CA p.Asn1044Lys
EMP4	58	AUB; on tamoxifen for invasive ductal carcinoma	9.5	PBRM1 p.Arg850*
EMP5	72	Bilateral ovarian masses; endometrial thickening	3.7	ARID2 p.Gly1075Cys	MED12 p.Lys177Glu	SARNP p.Ile164Val	TP53 p.Arg175His
EMP6	55	AUB; adenomyosis; chronic pelvic pain	5.5	KRAS p.Gly12Ser
EMP7	68	Prolapse; AUB	3	BAX p.Glu41fs	BTLA p.Cys79Tyr	CCDC6 p.Glu137Lys	MUTYH p.Arg245Cys	PIK3R1 p.Trp333fs	POLQ p.Val1564Leu	RAD51C p.Glu45Ala	MYH9::SNHG16
EMP8	54	AUB	2.4	ATRX p.Ser1379Leu	NF1 p.Gln1378*	PIK3CB p.Thr175Ile	PTCH1 p.Pro25fs
EMP9	58	Uterine leiomyomata	5.2	MDC1 p.Gly1271Glu	NOTCH1 p.Gly1034Ser	NOTCH3 p.Arg806*	POLD1 p.Arg1008Cys	POLD4 p.His91Tyr	PTCH1 p.Ala578Val	PTPRK p.Arg200His
EMP10	62	Prolapse	3	ARID1A p.Met332Ile
EMP11	60	AUB	3.1	FGF13 p.Ser7Leu	KNL1 p.Pro29His	MSH2 p.Gln462*	PIK3R1 p.Phe456_Lys459delinsLeu
EMP12	75	Polyp of corpus uteri	2.4	EZR p.Gly26Glu	PIK3CA p.Pro539Arg	SPOP p.Ser80Ile	TYMS p.Ile288Thr
EMP13	68	AUB	3	PIK3CA p.Leu456Arg	SMARCA1 p.Arg229*
EMP14	59	AUB	2.2	RRAS2 p.Gly24Asp
EMP15	54	Uterine leiomyomata	3.3	HEPH p.Arg1139Lys	TAF1 p.His612Arg
EMP16	66	Pelvic mass	3.3	KRAS p.Gly12Val	PIK3CA p.Tyr1021Cys
EMP17	54	Uterine leiomyomata; ovarian cyst	1.6	FBXW7 p.Arg465His	FGFR2 p.Ser252Trp	PIK3CA p.Pro539Arg
EMP18	58	Uterine leiomyomata	1.5	RASGRF1 p.His1021Asn
EMP19	53	Adnexal mass	1.5	FBXW7 p.Arg479Gln	MSH6 p.Leu778Pro	SCN8A p.Phe182Leu	TNFRSF10B p.Gly100fs
EMP20	52	AUB	3	AKT1 p.Glu17Lys	DDX39B p.Glu74Lys	HRAS p.Gly12Ser	PTEN p.Arg130Gln
EMP21	59	Prolapse; family history of ovarian cancer	1.5	FAT1 p.Gly1744fs	FLNC p.Arg2520Trp	NIN p.Leu1225Ile	PBRM1 c.996-6_996-5delTT	PIK3CA p.Arg93Gln	PTEN p.Arg130Gln	TP53 p.Val173Met
EMP22	68	Prolapse	3.1	BRAF p.Asp594Asn	CTNNB1 p.Thr41Ile	FBXW7 p.Arg465Cys	MYD88 p.Gly159fs	PIK3CA p.Arg108His	S1PR2 p.Ter354Cysext*?
EMP23	54	AUB	2	KAT2B p.Ser148Phe	LIG4 p.Gly103*
EMP24	70	Prolapse; h/o tamoxifen for invasive ductal carcinoma	3.5	FBXW7 p.Arg278*	FBXW7 p.Arg465His	FGFR2 p.Lys642Arg	SMAD4 p.Ala118Val
EMP25	60	AUB	3.1	KRAS p.Gly12Val	NUTM2B p.Leu63His	PIK3CA p.Glu542Lys	PIK3R1 p.Gln221Lys
EMP26	57	Prolapse	1.5	FANCI p.Arg602Gln	IDH1 p.Arg132His	PIK3CA p.Arg88Gln	PIK3CA p.Glu365Lys	PIK3CA p.Glu453Lys	PIK3CA p.Val344Met	TP53 p.Arg175His
EMP27	63	Prolapse	2	E2F1 p.Arg211*	TNFRSF10D p.Thr157Met
EMP28	80	Prolapse	1.6	PIK3CB p.Asp1067Val
EMP29	52	AUB	2	KRAS p.Gly12Asp	MSH2 p.Glu886Asp	TAF1 p.Arg1152Gln
EMP30	54	AUB	1.8	FBXW7 p.Arg479Gln	MAP2K6 p.Thr25Ser	RB1 p.Arg552*	TRAF7 p.Ser61Phe
EMP31	66	Prolapse	1.5	PTEN p.Ala39Thr
Mean:	60.8387		3.12258
		AUB: abnormal uterine bleeding
